# Supplementary material for: Selection of reference genes for qPCR in hairy root cultures of peanut
Source: BMC Res Notes. 2011 Oct 10;4:392. doi: 10.1186/1756-0500-4-392 (PMC3199266; doi:10.1186/1756-0500-4-392)
Supplement: Additional file 1 — Summary of reference genes in literature used in plants and humans1. Select literature used in identifying potential validation of reference genes candidates are listed by first author and year of the publication. Gene targets used for each study are indicated by accession number (GenBank or TAIR database). One reference1 provides reference genes used for humans. The gene(s) identified as best reference gene(s) in each of the cited studies is showed in red. In green: Genes selected from Transcript arrays in Arabidopsis [13]. In yellow: Most frequently reference genes used. [file 1756-0500-4-392-S1.XLS]

## Sheet: Supplementary table
	Supplemental table: Summary or reference genes in literature used in plants and humans1
	Target gene	Involved in	Observation	Radonic1 et al., 2004	Brunner at al., 2004	Nicot et al., 2005	Czechowski et al., 2005	Jain et al., 2006	Reid et al., 2006	Exposito-Rodriguez et al., 2008	Sun et al., 2009
	Tubulin	Structure (cytoskeleton)		X	AT5G19780 (a) AT4G20890 (b)	609267 (b)		AK072502 (b)	AT5G19780.I (a) AT1G75780.I (b)	AT5G19770 (a)
	Actin	Structure (cytoskeleton)		X	AT3G12110 (II) AT5G09810 (2)	X55749	AT3G18780 (2)	AK100267 (II)	AT5G09810.I		EU251881
	TIP4I	Membrane protein	Tonoplast Intrinsic Protein: Vacular transport water channel				AT4G34270		AT4G34270.I	AT4G34270
	SAND	Membrane protein	Related with vesicle traffic				AT2G28390		AT2G28390.I	AT2G28390
	Histone 3	Nucleosome									EU916201
	TATA binding protein	Transcription								AT1G55520
	RNA polymerase II	Transcription		X
	Elongation factor	Protein translation			AT2G18110 (b)	AB061263 (a)	AT5G60390 (a)	AK061464 (a)	AT5G60390.I (a)	AT1G07940 (a)	EU916202 (a)
	18S rRNA	Protein translation	Not polyadenylated (oligo-dT)		18RRNA	X67238		AK059783
	Cytoplasmic ribosomal protein L2 gene	Protein translation		X(13)		39816659				AT4G36130 (8)
	Initiation factor	Protein translation			AT4G38710 (4B)			AK073620
	Cyclophilin	Protein folding			AT2G18110 (2)	AF126551			AT4G34870.I		EU916203
	DNAJ -like	Protein folding								AT3G44110
	Glyceraldehyde-3-phosphate dehydrogenase (GAPDH)	Metabolic pathway (glycolisis)		X				AK064960	AT1GI3440.I	AT1G13440
	Adenine phosphoribosyl transferase (aprt)	Metabolic pathway (purine)				CK270447				AT1G27450
	Malate dehydrogenase (MDH)	Metabolic pathway (Gluconeogenesis )	Cytosolic						AT5G43330.I
	Ubiquitin	Degradation (proteasomal)			AT4G05050 (II) AT2G35635 (7)			AK101547 (10) AK061988 (5)	AT1G64230.I AT3G52590.I (L40) AT4G02890.I (10)		EU916200
	Clathrin adaptor complexes	Endocytic pathway					AT5G46630		AT5G46630.I	AT5G46630
	Expressed (Tomato)	Unknown					AT4G33380			AT4G33380
	PP2A	Phosphatase catalytic activity	Protein phosphatase 2 (stress response)				AT1G13320		AT3G25800.I
	Radonic A, Thulke S, Mackay IM, Landt O, Siegert W, Nitsche A: Guideline to reference gene selection for quantitative real-time PCR. Biochem. Bioph. Res. Co. 2004, 313:856-862.
	Brunner AM, Yakovlev IA, Strauss SH: Validating internal controls for quantificatitative plant gene expression studies. BMC Plant Biol. 2004, 9:14.
	Nicot N, Hausman JF, Hoffmann L, Evers D: Housekeeping gene selection for real-time RT-PCR normalization in potato during abiotic stress. J. Exp. Bot. 2005, 56:2907-2914.
	Czechowski T, Stitt M, Altmann T, Udvardi MK, Scheible WR: Gene-wide identification and testing of superior reference genes for transcript normalization in Arabidopsis. Plant Phyiol. 2005, 139:5-17.
	Jain M, Nijhawan A, Tyagi AK, Khurana JP: Validation of housekeeping genes as internal control for studying gene expression in rice by quantitative real-time PCR. Biochem. Bioph. Res. Co. 2006, 345:646-651.
	Reid KE, Olsson N, Schlosser J, Peng F, Lund ST: An optimized grapevine RNA isolation procedure and statistical determination of reference genes for real-time RT-PCR during berry development. BMC Plant Biol. 2006, 6:27.
	Exposito-Rodriguez M, Borges AA, Borges-Perex A, Perez JA: Selection of internal control genes for quantitative real-time RT PCR studies during tomato development process. BMC Plant Biol. 2008, 8:131.
	Sun HF, Meng YP, Cui GM, Cao QF, Li J, Liang AH: Selection of housekeeping genes for gene expression studies on the development of fruit bearing shoots in Chinese jujube (Ziziphus jujube Mill.). Mol. Biol. Rep. 2009, 36:2183-2190.
